# Supplementary material for: VCD Analysis of Axial Chirality in Synthetic Stereoisomeric Biaryl-Type bis-Isochroman Heterodimers with Isolated Blocks of Central and Axial Chirality
Source: Int J Mol Sci. 2024 Sep 6;25(17):9657. doi: 10.3390/ijms25179657 (PMC11395685; doi:10.3390/ijms25179657)
Supplement: Supplementary file 1 [file ijms-25-09657-s001.zip]

Archive with 1 entries (1 files):
- ijms-3157990-supplementary.pdf
